# Supplementary material for: Predicting Bacteremia among Septic Patients Based on ED Information by Machine Learning Methods: A Comparative Study
Source: Diagnostics (Basel). 2022 Oct 15;12(10):2498. doi: 10.3390/diagnostics12102498 (PMC9600599; doi:10.3390/diagnostics12102498)
Supplement: Supplementary file 1 [file diagnostics-12-02498-s001.zip]

Archive with 1 entries (1 files):
- diagnostics-1875697-supplementary.pdf
